# Supplementary material for: Predicting suitable coastal habitat for sei whales, southern right whales and dolphins around the Falkland Islands
Source: PLoS One. 2020 Dec 23;15(12):e0244068. doi: 10.1371/journal.pone.0244068 (PMC7757899; doi:10.1371/journal.pone.0244068)
Supplement: S1 File — GIS shapefile containing effort and sighting points. (ZIP) [file pone.0244068.s016.zip]

Archive with 5 entries (5 files):
- Falklands_dataset.cpg
- Falklands_dataset.dbf
- Falklands_dataset.prj
- Falklands_dataset.shp
- Falklands_dataset.shx
